# Supplementary material for: Bio-Based Self-Healing Epoxy Vitrimers with Dynamic Imine and Disulfide Bonds Derived from Vanillin, Cystamine, and Dimer Diamine
Source: Molecules. 2024 Oct 12;29(20):4839. doi: 10.3390/molecules29204839 (PMC11510012; doi:10.3390/molecules29204839)
Supplement: Supplementary file 1 [file molecules-29-04839-s001.zip]

Archive with 1 entries (1 files):
- molecules-3243533-supplementary.pdf
